# Supplementary material for: Transcriptomic Biomarkers for Tuberculosis: Validation of NPC2 as a Single mRNA Biomarker to Diagnose TB, Predict Disease Progression, and Monitor Treatment Response
Source: Cells. 2021 Oct 9;10(10):2704. doi: 10.3390/cells10102704 (PMC8534371; doi:10.3390/cells10102704)
Supplement: Supplementary file 1 [file cells-10-02704-s001.zip]

Archive with 1 entries (1 files):
- figure S1.pdf
